# Supplementary material for: Constructing a Prognostic Model for Clear Cell Renal Cell Carcinoma Based on Glycosyltransferase Gene and Verification of Key Gene Identification
Source: Int J Mol Sci. 2025 Oct 20;26(20):10182. doi: 10.3390/ijms262010182 (PMC12563792; doi:10.3390/ijms262010182)
Supplement: Supplementary file 1 [file ijms-26-10182-s001.zip]

Archive with 1 entries (1 files):
- ijms-3876272-supplementary.pdf
